# Supplementary material for: Development of culturally-appropriate text message booster content to follow a brief intervention focused on reducing alcohol related harms for injury patients in Moshi, Tanzania
Source: PLOS Glob Public Health. 2024 Jul 25;4(7):e0002717. doi: 10.1371/journal.pgph.0002717 (PMC11271911; doi:10.1371/journal.pgph.0002717)
Supplement: S1 Appendix — (XLSX) [file pgph.0002717.s004.xlsx]

## Sheet: Iterations
SMS #	English Version 1	Swahili Version 1	Summary of Comments	English Version 2	Swahili Version 2	Summary of Comments	Notes from Expert Meeting	English Version 3	Swahili Version 3	Final Version
1	Drinking too much can spoil a good night out and make you regret things. Stay safe, stay sober!	Kunywa sana kunaweza kuharibu mtoko mzuri wa usiku na kukufanya kujutia vitu. Kaa salama, kaa bila kulewa!	Usilewe is a better term for stay sober. Pombe should be used after kunywa to specificy "drinking alcohol" rather than simply "drinking"	Drinking too much alcohol can spoil a good night out and make you regret things. Stay sober, stay safe.	Kunywa pombe sana kunaweza kuharibu mtoko mzuri wa usiku na kukufanya ujute. Usilewe, kaa salama.					Kunywa pombe sana kunaweza kuharibu mtoko mzuri wa usiku na kukufanya ujute. Usilewe, kaa salama.
2	Changing your routine or habits can help you reduce your alcohol intake.	Kubadilisha utaratibu wako wa kila siku au tabia inaweza kukusaidia kupunguza unywaji wako wa pombe.		Changing your routine or habits can help you reduce your alcohol intake.	"Kubadilisha utaratibu wako wa kila siku au tabia kunaweza kukusaidia kupunguza unywaji wako wa pombe."					Kubadilisha utaratibu wako wa kila siku au tabia kunaweza kukusaidia kupunguza unywaji wako wa pombe.
3	Identify triggers that make you want to drink and try to find alternatives. Write them down.	Tambua vishawishi/vichocheo ambavyo vinakufanya utake kunywa na jaribu kutafuta njia mbadala. ziandike hapa.	Change identify to identify and list triggers. It makes it more specific. The last sentence needs to be worked on because it says "write them here." In this culture, writing things downs does not imply that you should do so in order to remember them. Writing to remember is not a common practice.	Identify and list triggers that make you want to drink and try to find alternatives. Write them down.	Tambua vishawishi/vichocheo ambavyo vinakufanya utake kunywa na jaribu kutafuta njia mbadala. ziandike hapa.	Need to come up with something other that "write them here."	There is not a culture of writing things down.	Identify the triggers that make you want to drink alcohol and try to avoid them. Make a list so you can remember them.	Tambua vishawishi/vichocheo ambavyo vinakufanya utake kunywa pombe na jaribu kuviepuka. Viorodheshe ili kuvikumbuka.	Tambua vishawishi/vichocheo ambavyo vinakufanya utake kunywa pombe na jaribu kuviepuka. Viorodheshe ili kuvikumbuka.
4	Don't let your drinking affect your future. Stay safe and make wise choices.	Usiruhusu kunywa kwako kukaathiri maisha yako ya baadaye. Kaa salama na fanya maamuzi ya busara.		Don't let your drinking alcohol affect your future. Stay safe and make wise choices.	Usiruhusu kunywa pombe kukaathiri maisha yako ya baadaye. Kaa salama na fanya maamuzi ya busara.					Usiruhusu kunywa pombe kukaathiri maisha yako ya baadaye. Kaa salama na fanya maamuzi ya busara.
5	Knowing triggers will help you avoid them and the cravings.	Kujua vichocheo/vishawishi kutakusaidia kuviepuka na matamanio.		Knowing triggers that lead you to drink will help you avoid them and the cravings.	Kuvijua vichocheo/vishawishi vya unywaji wa pombe kutakusaidia kuviepuka.					Kuvijua vichocheo/vishawishi vya unywaji wa pombe kutakusaidia kuviepuka.
6	Take control! Build up your strength by eating vegetables, drinking water, and sleeping.	Fanya udhibiti! Ongeza nguvu yako kwa kula mboga mboga, kunywa maji, na kulala.		Take control! Build up your strength by eating vegetables, drinking water, and sleeping.	Jidhibiti! Ongeza nguvu yako kwa kula mboga mboga, kunywa maji, na kulala.	Do you want to say sleeping or resting? Change "na kulala" to "kupata muda wa kutosha kupumzika" if you want to say resting. Or you could say "kupumzika"	There is an inverse correlation between sleeping at night and drinking alcohol. It has been confirmed that we would like this message to talk about sleeping at night and not resting. We would like the take control part to relate more to alcohol rather than be a general statement.	Take control of your drinking alcohol! Build strength by eating vegetables, drinking water, and sleeping.	Dhibiti unywaji wako wa pombe! Ongeza nguvu yako kwa kula mboga mboga, kunywa maji, na kulala.	Dhibiti unywaji wako wa pombe! Ongeza nguvu yako kwa kula mboga mboga, kunywa maji, na kulala.
7	What makes you happy? Music? Jogging? Texting your best friend or partner? Whatever it is-DO IT-but do not drink. Tomorrow you will be glad.	Ni nini kinachokufanya ufurahi? Muziki? jogging? Kutumia maandishi rafiki yako bora au mwenzi wako? FANYA-Chochote kile-lakini usinywe. Kesho utakuwa na furaha.	Instead of saying "jogging" use the term "going for a short run" because people are more familiar with this and it is more common. Rather than specificying "Texting" it would be more appropriate to say communicate with or talk to a friend or partner.	What makes you happy? Music?Going for a short run? Communicating with your best friend or partner? Whatever it is-DO IT-but do not drink alcohol. Tomorrow you will be glad.	Nini kinachokufanya ufurahi? Muziki? Kukimbia mbio fupi? Kuwasiliana na rafiki yako au mwenzi wako katika kubadilishana mawazo? FANYA-Chochote kile-lakini usinywe pombe. Kesho utakuwa na furaha.	Going for a short run is not something that brings people joy or something people do for stress relief.	Need to change the part about running. Brainstormed things that commonly bring people join in Tanzania and decided upon spending time with family as a source of joy so we added that and took out the part about jogging.	What makes you happy? Music? Spending time with family? Communicating with your best friend or partner to exchange ideas? Whatever it is—DO IT—but do not drink alcohol. Tomorrow you will be glad.	Nini kinachokufanya ufurahi? Muziki? Kutumia muda wako na familia? Kuwasiliana na rafiki yako au mwenzi wako katika kubadilishana mawazo? FANYA-Chochote kile-lakini usinywe pombe. Kesho utakuwa na furaha.	Nini kinachokufanya ufurahi? Muziki? Kutumia muda wako na familia? Kuwasiliana na rafiki yako au mwenzi wako katika kubadilishana mawazo? FANYA-Chochote kile-lakini usinywe pombe. Kesho utakuwa na furaha.
8	Reducing your alcohol intake to [<5 drinks per occasion for men or <4 drinks per occasion for women] drinks per day reduces your risk of alcohol-related consequence	"Kupunguza unyaji wako wa pombe kwa [vinywaji chini ya 5 kwa kila tukio kwa wanaume au vinywaji chini ya 4 kwa tukio kwa wanawake] kwa siku hupunguza hatari yako ya madhara yanayohusiana na pombe"	People do not understand the idea of a standardized drink, so telling them to limit to <5 and <4 might mean that they are still drinking large quantities of alcohol. Keep the phrasing consistent with per occasion and per day.	“Reducing your alcohol intake to [<5 drinks per occasion for men or <4 drinks per occasion for women] drinks per day reduces your risk of alcohol-related consequence”	"Kupunguza unywaji wako wa pombe kwa [vinywaji chini ya 5 kwa wanaume au vinywaji chini ya 4 kwa wanawake kwa kila mkao] kwa siku hupunguza madhara yatokanayo na unywaji pombe"	The standard drink is not commonly known. This sounds more like research jargon.	When the expert nurses and research assistants speak to patients about alcohol, they report patients quantifying alcohol by the number of bottles or containers rather than understanding the standard drink. Therefore, it is difficult to deliver a message about specific quantity. The text has been amended to remind them to reduce their alcohol intake without saying a specific amount.	Remember your goals to cut down on drinking alcohol. Try to reduce your drinking alcohol to reduce your risk of alcohol-related consequences.	Kumbuka malengo yako ya kupunguza unywaji wa pombe. Jaribu kupunguza unywaji wako wa pombe ili kupunguza madhara/ matatizo yatokanayo na unywaji wa pombe.	Kumbuka malengo yako ya kupunguza unywaji wa pombe. Jaribu kupunguza unywaji wako wa pombe ili kupunguza madhara/ matatizo yatokanayo na unywaji wa pombe.
9	By controlling your drinking you are showing others how much self-discipline you have.	Kwa kudhibiti unywaji wako unaonyesha wengine ni jinsi ni kwa kiasi gani ulivyo na nidhamu.	Version 1 was too general. The version two suggestion makes it more specific and gives a clearer message.	By controlling your drinking you are showing others how much self-discipline you have.	Kwa kudhibiti unywaji wako wa pombe unaonyesha wengine ni kwa kiasi gani unaweza kujizuia.					Kwa kudhibiti unywaji wako wa pombe unaonyesha wengine ni kwa kiasi gani unaweza kujizuia.
10	Having drank any amount of alcohol prior to driving a car or motorcycle has been shown to increase your risk of a road traffic injury. Stay safe, stay sober.	Baada ya kunywa kiasi chochote cha pombe kabla ya kuendesha gari au pikipiki imeonyesha kuongeza hatari yako ya kuumia barabarani. Kaa salama, kaa bia kulewa.	Adding "research has shown" makes it a stronger statement.	Research has shown that having drunk any amount of alcohol prior to driving a car or motorcycle has been shown to increase your risk of a road traffic injury. Stay safe, stay sober.”	Tafiti zimeonyesha unywaji wa pombe kiasi chochote kabla ya kuendesha gari au pikipiki huongeza hatari yako ya kupata ajali. Kaa salama, usilewe.					Tafiti zimeonyesha unywaji wa pombe kiasi chochote kabla ya kuendesha gari au pikipiki huongeza hatari yako ya kupata ajali. Kaa salama, usilewe.
11	Exercise! Endorphins gained will improve your mood and you will look and feel better too!	Mazoezi! kupata Endorphins zitaboresha hali yako na utaonekana na kujisikia vizuri pia!	People will not understand what endorphins are, so this needs to be changed to something people will understand.	Do exercise! It will trigger happiness and improve your health, help you look good, and feel better.	Fanya mazoezi! Mazoezi yataboresha jinsi unavyoonekana na utajisikia vizuri pia!	This one is missing some parts of the English version.	The part about happiness and improving your health is not present in the current translation.	Do exercise! Exercise will lead to happiness, improve your health, help you look good, and help you feel better.	Fanya mazoezi! Mazoezi yatapelekea kuwa na furaha, yataboresha afya yako, yatakusaidia kuwa na mwonekano mzuri, na kukusaidia kujisikia vizuri.	Fanya mazoezi! Mazoezi yatapelekea kuwa na furaha, yataboresha afya yako, yatakusaidia kuwa na mwonekano mzuri, na kukusaidia kujisikia vizuri.
12	Want respect? Let others to see that you don't need to get drunk to have fun.	Unataka heshima? Acha wengine waone kuwa hauitaji kunywa ndiyo ufurahie.	Change this to "you don't have to drink to have fun" rather than "you don't have to get drunk to have fun"	Want respect? Let others to see that you don't need to drink alcohol to have fun.	Unataka heshima? Acha wengine waone kuwa hauitaji kunywa pombe kufurahia maisha.		Change "Do you want respect?" to "Do you want to be respected?" Also drinking alcohol to enjoy life sounds better than drinking alcohol to have fun	Do you want to be respected? Show others you don't need to drink alcohol to enjoy life.	Unataka kuheshimika? Acha wengine waone kuwa hauitaji kunywa pombe kufarahia maisha.	Unataka kuheshimika? Acha wengine waone kuwa hauitaji kunywa pombe kufarahia maisha.
13	Dealing with stress? We know you are busy but take some time to relax and think about your life goals.	Kukabiliana na mafadhaiko/stress? Tunajua una kazi nyingi lakini chukua muda kidogo upumzike na kufikiria juu ya malengo yako ya maisha.	There was some issues as to whether people will understand the word mafadhaiko. According to Msafiri, everyone knows what stress is. Dr. Francis recommends using Je unakabiliana na msongo wa mawazo? which is the concept of having too much going on in your head or overthinking things.	Dealing with stress? We know you are busy but take some time to relax and think about your life goals.	Kukabiliana na mafadhaiko/stress? Tunajua una kazi nyingi lakini chukua muda kidogo upumzike na kufikiria juu ya malengo yako ya maisha.	Differing opinions on how to describe stress	Need to talk with Judith about this one. Of note kazi literally means work related to a job. We wanted to make this broader to include other responsbilities that cause someone to by busy and stressed.	Coping with stress? We know you have a lot of responsibilities but take a little bit of your time to rest and think of your life goals.	Kukabiliana na mafadhaiko/stress? Tunajua una majukumu mengi ya kufanya lakini chukua muda kidogo upumzike na kufikiria juu ya malengo yako ya maisha.	Kukabiliana na mafadhaiko/stress? Tunajua una majukumu mengi ya kufanya lakini chukua muda kidogo upumzike na kufikiria juu ya malengo yako ya maisha.
14	Stay focused on your goals. Think of the health benefits of not drinking while refusing your next drink.	Kaa ukizingatia malengo yako. Fikiria faida za kiafya za kutokunywa wakati unakataa kinywaji chako kinachofuata.	Add life goals rather than goals to make it more relevant.	Stay focused on your life goals. Think of the health benefits of not drinking while refusing your next drink.	Zingatia malengo yako katika maisha. Fikiria faida za kiafya za kutokunywa pombe pindi unapotaka kuagiza kinywaji kingine.					Zingatia malengo yako katika maisha. Fikiria faida za kiafya za kutokunywa pombe pindi unapotaka kuagiza pombe nyingine.
15	Surround yourself with others who support your choice to stop drinking. It just might help.	Jiweke na wengine wanaounga mkono chaguo lako la kuacha kunywa. Inaweza kusaidia.	Change this to say "go out and join people who will support your efforts." This phrasing is stronger in swahili than surround yourself with others.	Surround yourself with others who support your choice to stop drinking. It just might help.	Ambatana na wanaounga mkono juhudi zako za kuacha kunywa pombe. Inaweza kusaidia.					Ambatana na wanaounga mkono juhudi zako za kuacha kunywa pombe. Inaweza kusaidia.
16	Identify what makes you desire to drink. Try to find other things that fulfill the desire without hurting your body.	Tambua ni nini kinachokufanya utamani kunywa. Jaribu kutafuta vitu vingine ambavyo vinatimiza hamu bila kuumiza mwili wako.		Identify what makes you desire to drink. Try to find other things that fulfill the desire without hurting your body.	Tambua ni nini kinachokufanya utamani kunywa pombe. Jaribu kutafuta vitu vingine ambavyo vinatimiza hamu bila kuumiza mwili wako.					Tambua ni nini kinachokufanya utamani kunywa pombe. Jaribu kutafuta vitu vingine ambavyo vinatimiza hamu bila kuumiza mwili wako.
17	Stay focused. Make a plan. Write down the reasons you want to drink less.	Kaa kwa umakini. Tengeneza mpango. Andika sababu zinazokufanya kutaka kunywa kidogo.	It is not common practice for people to write stuff down in order to remember them later. This will need to be modified or not used.	Stay focused. Make a plan. Write down the reasons you want to drink less.	Kaa makini. Tengeneza mpango. Andika sababu zinazokufanya upunguze unywaji wa pombe.					Kaa makini. Tengeneza mpango. Andika sababu zinazokufanya upunguze unywaji wa pombe.
18	Set a goal and try to avoid alcohol on weekdays!	Weka lengo na jaribu kuzuia pombe siku za kazi!		Set a goal and try to avoid alcohol on weekdays!	Weka lengo na jaribu kujizuia kunywa pombe siku za kazi!					Weka lengo na jaribu kujizuia kunywa pombe siku za kazi!
19	“Set a goal and try to reduce your drinking this weekend.” You can do it!	"Weka malengo na ujaribu kupunguza unywaji wako mwishoni mwa wiki hii(weekend)." Unaweza kufanya!		“Set a goal and try to reduce your drinking this weekend.” You can do it!	Weka malengo na ujaribu kupunguza unywaji wako mwishoni mwa wiki hii(weekend). Unaweza!	Consider changing (weekend)	Consensus that everyone will understand weekend to mean Saturday and Sunday. No changes necessary.			Weka malengo na ujaribu kupunguza unywaji wako mwishoni mwa wiki hii(weekend). Unaweza!
20	Try setting a goal before you go out drinking, writing it on a piece of paper, and putting it where you can see it.	Jaribu kuweka lengo kabla ya kwenda kunywa, liandike kwenye karatasi, na uiweke mahali ambapo unaweza kuiona.		Try setting a goal before you go out drinking, writing it on a piece of paper, and putting it where you can see it.	Jaribu kuweka lengo kabla ya kwenda kunywa, liandike kwenye karatasi, na uiweke mahali ambapo unaweza kuiona.	Writing it on a piece of paper is not as common culturally.	Telling someone to write the goal on a piece of paper and bring it with you in order to remember your goal is not culturally relevant. Instead we have compeltely modified the message.	Try to set a goal of the number of drinks you will have before you go to drink alcohol. Remember your goal and do not drink more than that.	Jaribu kuweka lengo la idadi ya vinywaji unavyotaka kunywa kabla ya kwenda kunywa pombe. Kumbuka lengo lako na usinywe zaidi ya vinywaji hivyo.	Jaribu kuweka lengo la idadi ya vinywaji unavyotaka kunywa kabla ya kwenda kunywa pombe. Kumbuka lengo lako na usinywe zaidi ya vinywaji hivyo.
21	Try writing down the reasons you want to drink less, like improving your health or getting along better with family or friends.	Jaribu kuandika sababu zinazokufanya utake kunywa kidogo, kama kuboresha afya yako au kushirikiana vizuri na familia au marafiki.	Same suggestion as SMS#17. Writing things down is not common.	Try writing down the reasons you want to drink less, like improving your health or getting along better with family or friends.	Jaribu kuandika sababu zinazokufanya utake kupunguza kunywa pombe, kama kuboresha afya yako au kushirikiana vizuri na familia au marafiki.					Jaribu kuandika sababu zinazokufanya utake kupunguza kunywa pombe, kama kuboresha afya yako au kushirikiana vizuri na familia au marafiki.
22	If you are going to drink, don't drive. It may save your life.	Kama utakunywa, usiendeshe. Inaweza kuokoa maisha yako.	Add "by not having an accident" to make it clearer to people how not drinking and driving could save their life.	If you are going to drink, don't drive. It may save your life.	Kama utakunywa, usiendeshe. Inaweza kuokoa maisha yako kwa kutokupata ajali.					Kama utakunywa, usiendeshe. Inaweza kuokoa maisha yako kwa kutokupata ajali.
23	You may find it’s difficult to control the amount you drink after a few. Set a safe limit before you go out.	Unaweza kupata ugumu kudhibiti kiasi unachokunywa baada ya chache. Weka kikomo salama kabla ya kutoka.	There is some discrepancy between telling someone to set a safe limit before they go out vs. deciding how much to drink before going out (one recommendation includes an element of safety whereas the other does not)	You may find it’s difficult to control the amount you drink after a few. Set a safe limit before you go out.	Unaweza kupata ugumu kudhibiti kiasi unachokunywa baada ya chache. Weka kikomo salama kabla ya kutoka.					Unaweza kupata ugumu kudhibiti kiasi unachokunywa baada ya chache. Weka kikomo salama kabla ya kutoka.
24	When you go out with friends, prepare yourself for the pressures you will feel to drink.	Unapotoka na marafiki, jiandae kwa shinikizo ambalo utajisikia kunywa.	Specify going out to a bar, not just going out.	When you go out with friends, prepare yourself for the pressures you will feel to drink.	Unapokuwa na marafiki wakati wa starehe, jiandae kulikabili shinikizo la kutaka kunywa pombe.					Unapokuwa na marafiki wakati wa starehe, jiandae kulikabili shinikizo la kutaka kunywa pombe.
25	Every time you resist the urge to drink, your cravings get weaker. Stick to your plan!	Kila wakati unapoipinga hamu ya kunywa, tamaa zako zinaendelea kudhoofika. Shikilia mpango wako!		Every time you resist the urge to drink, your cravings get weaker. Stick to your plan!	Kila wakati unapojizuia kunywa pombe, hamu ya kutaka kunywa inapungua . Shikilia mpango wako!					Kila wakati unapojizuia kunywa pombe, hamu ya kutaka kunywa inapungua . Shikilia mpango wako!
26	Don't let drinking get in the way of a better you! Run, walk, or go play a game with friends.	Usiruhusu unywaji kuingia kwenye ubora wako! kimbia, tembea, au nenda kacheze michezo na marafiki.	"A better you" does not translate well. The recommendation makes the statement stronger.	Don't let drinking get in the way of a better you! Run, walk, or go play a game with friends.	Usiruhusu unywaji kukurudisha nyuma! kimbia, tembea, au kacheze michezo na marafiki.					Usiruhusu unywaji kukurudisha nyuma! kimbia, tembea, au kacheze michezo na marafiki.
27	Decreasing drinking is a hard process and there are going to be bumps along the way. But don’t give up-look how far you have already come!	Kupunguza kunywa ni mchakato mgumu na kutakuwa na vipingamizi njiani. Lakini usikate tamaa - umbali ambao umefika tayari!		Decreasing drinking is a hard process and there are going to be bumps along the way. But don’t give up-look how far you have already come!	Kupunguza unywaji wa pombe ni mchakato mgumu na kutakuwana vipingamizi njiani. Lakini usikate tamaa - tazama ulipotoka ni mbali!		The last sentence means look where you came from or see that you have come a long way. Rather, we want to encourage patients to acknowledge the progress they have made, so we had to change the Swahili.	Decreasing drinking is a hard process and there are going to be obstacles along the way. But don’t give up-look how far you have already come!	Kupunguza unywaji wa pombe ni mchakato mgumu na kutakuwa na vipingamizi njiani. Lakini usikate tamaa – kumbuka umetoka mbali!	Kupunguza unywaji wa pombe ni mchakato mgumu na kutakuwa na vipingamizi njiani. Lakini usikate tamaa – kumbuka umetoka mbali!
28	The most important thing is to keep going! Learn to predict situations that put you at risk and avoid them.	Jambo la muhimu zaidi ni kusonga mbele! Jifunze kutabiri hali ambazo zinakuweka hatarini na uziepuke.		The most important thing is to keep going! Learn to predict situations that put you at risk and avoid them.	Jambo la muhimu zaidi ni kusonga mbele! Jifunze kutabiri hali ambazo zinakuweka hatarini na uziepuke.					Jambo la muhimu zaidi ni kusonga mbele! Jifunze kutabiri hali ambazo zinakuweka hatarini na uziepuke.
29	If you are going to drink, find a buddy to help you stay within safe limits.	Ikiwa utakunywa, tafuta rafiki wa kukusaidia kukaa ndani ya mipaka salama.	Version 1 was too general.	If you are going to drink alcohol, find a buddy to help you stay within safe limits and hold you accountable.	Ikiwa utakunywa pombe, tafuta rafiki wa kukusaidia kukaa salama katika unywaji wako.					Ikiwa utakunywa pombe, tafuta rafiki wa kukusaidia kukaa salama katika unywaji wako.

## Sheet: Personalized
Message #	Standard SMS Booster	Personalized SMS Booster
1	Kubadilisha utaratibu wako wa kila siku au tabia kunaweza kukusaidia kupunguza unywaji wako wa pombe.	Kubadilisha utaratibu wako wa kila siku au tabia kunaweza kukusaidia kupunguza unywaji wako wa pombe. Tumia mkakati wa __________ kupunguza unywaji wa pombe.
2	Kumbuka malengo yako ya kupunguza unywaji wa pombe. Jaribu kupunguza unywaji wako wa pombe ili kupunguza madhara/ matatizo yatokanayo na unywaji wa pombe.	Kumbuka lengo lako la _____________. Jaribu kupunguza unywaji wako wa pombe ili kupunguza madhara/ matatizo yatokanayo na unywaji wa pombe.
3	Tafiti zimeonyesha unywaji wa pombe kiasi chochote kabla ya kuendesha gari au pikipiki huongeza hatari yako ya kupata ajali. Kaa salama, usilewe.	Tafiti zimeonyesha unywaji wa pombe kiasi chochote kabla ya kuendesha gari au pikipiki huongeza hatari yako ya kupata ajali. Kaa salama, usilewe. Kumbuka makubaliano yako ya [ Kamwe usinywe pombe na kuendesha // kamwe usitembee barabarani baada ya kunywa pombe // kamwe usipande chombo ambacho dereva amekunywa pombe // _________________]
4	Unataka kuheshimika? Acha wengine waone kuwa hauitaji kunywa pombe kufarahia maisha.	Unataka kuheshimika? Acha wengine waone kuwa hauitaji kunywa pombe ili kufurahia maisha. Tumia mkakati wako wa _____________ kupata heshima.
5	Zingatia malengo yako katika maisha. Fikiria faida za kiafya za kutokunywa pombe pindi unapotaka kuagiza pombe nyingine.	Zingatia malengo yako katika maisha. Kumbuka lengo lako la ______________. Fikiria faida za kiafya za kutokunywa pombe pindi unapotaka kuagiza pombe nyingine.
6	Ambatana na wanaounga mkono juhudi zako za kuacha kunywa pombe. Inaweza kusaidia.	Ambatana na wanaounga mkono juhudi zako za kuacha kunywa pombe. Inaweza kusaidia. Fikiria mtu anayeunga mkono lengo lako la _______________.
7	Tambua ni nini kinachokufanya utamani kunywa pombe. Jaribu kutafuta vitu vingine ambavyo vinatimiza hamu bila kuumiza mwili wako.	Tambua ni nini kinachokufanya utamani kunywa pombe. Jaribu kutafuta vitu vingine ambavyo vinatimiza hamu bila kuumiza mwili wako. Hii itakusaidia kufikia lengo lako la__________________.
8	Kaa makini. Tengeneza mpango. Andika sababu zinazokufanya upunguze unywaji wa pombe.	Kaa makini. Tengeneza mpango. Andika sababu zinazokufanya upunguze unywaji wa pombe. Kumbuka motisha yako ya _____________.
9	Weka malengo na ujaribu kupunguza unywaji wako mwishoni mwa wiki hii(weekend). Unaweza!	Umeweka lengo la....... Jaribu kupunguza unywaji wako mishoni mwa wiki hii (weekend). Unaweza!
10	Jaribu kuweka lengo la idadi ya vinywaji unavyotaka kunywa kabla ya kwenda kunywa pombe. Kumbuka lengo lako na usinywe zaidi ya vinywaji hivyo.	Umeweka lengo la __________________. Kumbuka lengo lako.
11	Kila wakati unapojizuia kunywa pombe, hamu ya kutaka kunywa pombe inapungua. Shikilia mpango wako!	Kila wakati unapojizuia kunywa pombe, hamu ya kutaka kunywa pombe inapungua . Shikilia mpango wako wa ___________.
12	Kupunguza unywaji wa pombe ni mchakato mgumu na kutakuwa na vipingamizi njiani. Lakini usikate tamaa – kumbuka umetoka mbali!	Usisahau lengo lako la ____. Ni mchakato mgumu na kutakuwa na vipingamizi njiani. Lakini usikate tamaa – kumbuka umetoka mbali!
13	Ikiwa utakunywa pombe, tafuta rafiki wa kukusaidia kukaa salama katika unywaji wako.	Ikiwa utakunywa pombe, tafuta rafiki wa kukusaidia kukaa salama katika unywaji wako. Unaweza kufikia lengo lako la ________ kwa msaada wa rafiki mzuri.

## Sheet: Expert Comment Content Analysis
Summary of Comments	Summary of Comments	Notes from Expert Meeting	Code
Usilewe is a better term for stay sober. Pombe should be used after kunywa to specificy "drinking alcohol" rather than simply "drinking"			translation - Different Swahili word would connect better to english version		Code terms: translation, culture, ambiguity, strength, jargon
Change identify to identify and list triggers. It makes it more specific. The last sentence needs to be worked on because it says "write them here." In this culture, writing things downs does not imply that you should do so in order to remember them. Writing to remember is not a common practice.	Need to come up with something other that "write them here."	There is not a culture of writing things down.	culture - english suggestion does not fit in with Tanzanian culture
	Do you want to say sleeping or resting? Change "na kulala" to "kupata muda wa kutosha kupumzika" if you want to say resting. Or you could say "kupumzika"	There is an inverse correlation between sleeping at night and drinking alcohol. It has been confirmed that we would like this message to talk about sleeping at night and not resting. We would like the take control part to relate more to alcohol rather than be a general statement.	translation; ambiguity - Swahili translation for sleeping needs to be improved; statement about control not phrased clearly enough
Instead of saying "jogging" use the term "going for a short run" because people are more familiar with this and it is more common. Rather than specificying "Texting" it would be more appropriate to say communicate with or talk to a friend or partner.	Going for a short run is not something that brings people joy or something people do for stress relief.	Need to change the part about running. Brainstormed things that commonly bring people join in Tanzania and decided upon spending time with family as a source of joy so we added that and took out the part about jogging.	culture - english suggestion does not fit in with Tanzanian culture
People do not understand the idea of a standardized drink, so telling them to limit to <5 and <4 might mean that they are still drinking large quantities of alcohol. Keep the phrasing consistent with per occasion and per day.	The standard drink is not commonly known. This sounds more like research jargon.	When the expert nurses and research assistants speak to patients about alcohol, they report patients quantifying alcohol by the number of bottles or containers rather than understanding the standard drink. Therefore, it is difficult to deliver a message about specific quantity. The text has been amended to remind them to reduce their alcohol intake without saying a specific amount.	translation; ambiguity - quantifying alcohol consumption does not translate to Swahili well, leading to ambiguity on what the terms for amount mean
Version 1 was too general. The version two suggestion makes it more specific and gives a clearer message.			ambiguity - phrasing is not specific/clear enough
Adding "research has shown" makes it a stronger statement.			strength - should add a specific phrase
People will not understand what endorphins are, so this needs to be changed to something people will understand.	This one is missing some parts of the English version.	The part about happiness and improving your health is not present in the current translation.	jargon; translation - Technical term could hinder comprehension; Swahili version missing certain parts of orginal english version
Change this to "you don't have to drink to have fun" rather than "you don't have to get drunk to have fun"		Change "Do you want respect?" to "Do you want to be respected?" Also drinking alcohol to enjoy life sounds better than drinking alcohol to have fun	translation; strength - Different phrasing would strengthen message
There was some issues as to whether people will understand the word mafadhaiko. According to Msafiri, everyone knows what stress is. Dr. Francis recommends using Je unakabiliana na msongo wa mawazo? which is the concept of having too much going on in your head or overthinking things.	Differing opinions on how to describe stress	Need to talk with Judith about this one. Of note kazi literally means work related to a job. We wanted to make this broader to include other responsbilities that cause someone to by busy and stressed.	translation - Different Swahili words could be used to refer to one concept in English
Add life goals rather than goals to make it more relevant.			strength - add a word/rephrase to make message more relevant
Change this to say "go out and join people who will support your efforts." This phrasing is stronger in swahili than surround yourself with others.			translation; strength - Different phrasing would strengthen message
It is not common practice for people to write stuff down in order to remember them later. This will need to be modified or not used.			culture - english suggestion does not fit in with Tanzanian culture
	Consider changing (weekend)	Consensus that everyone will understand weekend to mean Saturday and Sunday. No changes necessary.	strength - could rephrase but not necessary
	Writing it on a piece of paper is not as common culturally.	Telling someone to write the goal on a piece of paper and bring it with you in order to remember your goal is not culturally relevant. Instead we have compeltely modified the message.	culture - english suggestion does not fit in with Tanzanian culture
Same suggestion as SMS#17. Writing things down is not common.			culture - english suggestion does not fit in with Tanzanian culture
Add "by not having an accident" to make it clearer to people how not drinking and driving could save their life.			ambiguity; strength - add specific phrase to make message more clear
There is some discrepancy between telling someone to set a safe limit before they go out vs. deciding how much to drink before going out (one recommendation includes an element of safety whereas the other does not)			ambiguity - translations do not align/say different things
Specify going out to a bar, not just going out.			ambiguity - phrasing is not specific/clear enough
"A better you" does not translate well. The recommendation makes the statement stronger.			translation; strength - rephrase to make message more relevant
		The last sentence means look where you came from or see that you have come a long way. Rather, we want to encourage patients to acknowledge the progress they have made, so we had to change the Swahili.	translation - Different Swahili word would connect better to english version
Version 1 was too general.			ambiguity - phrasing is not specific/clear enough

## Sheet: Motivation Content Analysis
SMS #	Swahili Final Version	English Final Version	SDT Construct	Reasoning	Potential other SDT construct			External - reward/punishment	Introjected - feeling	Identified - goal	Integrated - value	Intrinsic - pure desire/fun
1	Kunywa pombe sana kunaweza kuharibu mtoko mzuri wa usiku na kukufanya ujute. Usilewe, kaa salama.	Drinking too much alcohol can spoil a good night out and make you regret things. Stay sober, stay safe.	Introjected Regulation	not reward/punishment (external) as much as guilt/self-esteem impact				3	8	15	2	1
2	Kubadilisha utaratibu wako wa kila siku au tabia kunaweza kukusaidia kupunguza unywaji wako wa pombe.	Changing your routine or habits can help you reduce your alcohol intake.	Integrated Regulation	habits are fully assimilated into self but people could have habits that are not necessarily done out of pure "interest"	Intrinsic Regulation
3	Tambua vishawishi/vichocheo ambavyo vinakufanya utake kunywa pombe na jaribu kuviepuka. Viorodheshe ili kuvikumbuka.	Identify the triggers that make you want to drink alcohol and try to avoid them. Make a list so you can remember them.	Identified Regulation	Goals
4	Usiruhusu kunywa pombe kukaathiri maisha yako ya baadaye. Kaa salama na fanya maamuzi ya busara.	Don't let your drinking alcohol affect your future. Stay safe and make wise choices.	Identified Regulation	Affecting future sounds more like affecting goals or visions than affecting feelings such as guilt	Introjected Regulation
5	Kuvijua vichocheo/vishawishi vya unywaji wa pombe kutakusaidia kuviepuka.	Knowing triggers that lead you to drink will help you avoid them and the cravings.	Introjected Regulation	triggers and cravings can lead to compulsion
6	Dhibiti unywaji wako wa pombe! Ongeza nguvu yako kwa kula mboga mboga, kunywa maji, na kulala.	Take control of your drinking alcohol! Build strength by eating vegetables, drinking water, and sleeping.	Identified Regulation	Goals
7	Nini kinachokufanya ufurahi? Muziki? Kutumia muda wako na familia? Kuwasiliana na rafiki yako au mwenzi wako katika kubadilishana mawazo? FANYA-Chochote kile-lakini usinywe pombe. Kesho utakuwa na furaha.	What makes you happy? Music? Spending time with family? Communicating with your best friend or partner to exchange ideas? Whatever it is—DO IT—but do not drink alcohol. Tomorrow you will be glad.	Intrinsic Regulation	Channeling truly internal motivators
8	Kumbuka malengo yako ya kupunguza unywaji wa pombe. Jaribu kupunguza unywaji wako wa pombe ili kupunguza madhara/ matatizo yatokanayo na unywaji wa pombe.	Remember your goals to cut down on drinking alcohol. Try to reduce your drinking alcohol to reduce your risk of alcohol-related consequences.	Introjected Regulation and/or External Regulation	addresses goals but also avoiding external consequences/punishments
9	Kwa kudhibiti unywaji wako wa pombe unaonyesha wengine ni kwa kiasi gani unaweza kujizuia.	By controlling your drinking you are showing others how much self-discipline you have.	Introjected Regulation	both self-discipline and pleasing others are somewhat external feelings
10	Tafiti zimeonyesha unywaji wa pombe kiasi chochote kabla ya kuendesha gari au pikipiki huongeza hatari yako ya kupata ajali. Kaa salama, usilewe.	Research has shown that having drunk any amount of alcohol prior to driving a car or motorcycle has been shown to increase your risk of a road traffic injury. Stay safe, stay sober.”	External Regulation	Persuasion by logic/research sounds less personal and therefore more external. Even though the risk itself is personal, the motivation is to avoid physical injury does not sound like an internal feeling
11	Fanya mazoezi! Mazoezi yatapelekea kuwa na furaha, yataboresha afya yako, yatakusaidia kuwa na mwonekano mzuri, na kukusaidia kujisikia vizuri.	Do exercise! Exercise will lead to happiness, improve your health, help you look good, and help you feel better.	External Regulation	Motivation by rewards
12	Unataka kuheshimika? Acha wengine waone kuwa hauitaji kunywa pombe kufarahia maisha.	Do you want to be respected? Show others you don't need to drink alcohol to enjoy life.	Introjected Regulation	Not internal goal or value but not punishment/reward either. Feeling-driven motivator
13	Kukabiliana na mafadhaiko/stress? Tunajua una majukumu mengi ya kufanya lakini chukua muda kidogo upumzike na kufikiria juu ya malengo yako ya maisha.	Coping with stress? We know you have a lot of responsibilities but take a little bit of your time to rest and think of your life goals.	Identified Regulation	Goals
14	Zingatia malengo yako katika maisha. Fikiria faida za kiafya za kutokunywa pombe pindi unapotaka kuagiza kinywaji kingine.	Stay focused on your life goals. Think of the health benefits of not drinking while refusing your next drink.	Identified Regulation	Goals
15	Ambatana na wanaounga mkono juhudi zako za kuacha kunywa pombe. Inaweza kusaidia.	Surround yourself with others who support your choice to stop drinking. It just might help.	Integrated Regulation	Touches on values..?	Introjected Regulation
16	Tambua ni nini kinachokufanya utamani kunywa pombe. Jaribu kutafuta vitu vingine ambavyo vinatimiza hamu bila kuumiza mwili wako.	Identify what makes you desire to drink. Try to find other things that fulfill the desire without hurting your body.	Introjected Regulation	Feeling oriented
17	Kaa makini. Tengeneza mpango. Andika sababu zinazokufanya upunguze unywaji wa pombe.	Stay focused. Make a plan. Write down the reasons you want to drink less.	Identified Regulation	Goal oriented
18	Weka lengo na jaribu kujizuia kunywa pombe siku za kazi!	Set a goal and try to avoid alcohol on weekdays!	Identified Regulation	Goal oriented
19	Weka malengo na ujaribu kupunguza unywaji wako mwishoni mwa wiki hii(weekend). Unaweza!	“Set a goal and try to reduce your drinking this weekend.” You can do it!	Identified Regulation	Goal oriented
20	Jaribu kuweka lengo la idadi ya vinywaji unavyotaka kunywa kabla ya kwenda kunywa pombe. Kumbuka lengo lako na usinywe zaidi ya vinywaji hivyo.	Try to set a goal of the number of drinks you will have before you go to drink alcohol. Remember your goal and do not drink more than that.	Identified Regulation	Goal oriented
21	Jaribu kuandika sababu zinazokufanya utake kupunguza kunywa pombe, kama kuboresha afya yako au kushirikiana vizuri na familia au marafiki.	Try writing down the reasons you want to drink less, like improving your health or getting along better with family or friends.	Identified Regulation	Goal oriented
22	Kama utakunywa, usiendeshe. Inaweza kuokoa maisha yako kwa kutokupata ajali.	If you are going to drink, don't drive. It may save your life.	External Regulation	Avoiding "punishment" of death...?
23	Unaweza kupata ugumu kudhibiti kiasi unachokunywa baada ya chache. Weka kikomo salama kabla ya kutoka.	You may find it’s difficult to control the amount you drink after a few. Set a safe limit before you go out.	Introjected Regulation	Avoiding compulsive feelings
24	Unapokuwa na marafiki wakati wa starehe, jiandae kulikabili shinikizo la kutaka kunywa pombe.	When you go out with friends, prepare yourself for the pressures you will feel to drink.	Introjected Regulation	Avoiding compulsive feelings
25	Kila wakati unapojizuia kunywa pombe, hamu ya kutaka kunywa inapungua . Shikilia mpango wako!	Every time you resist the urge to drink, your cravings get weaker. Stick to your plan!	Identified Regulation	Goal oriented
26	Usiruhusu unywaji kukurudisha nyuma! kimbia, tembea, au kacheze michezo na marafiki.	Don't let drinking get in the way of a better you! Run, walk, or go play a game with friends.	Identified Regulation	"better you" sounds like self-improvement or goal orientation; but could also refer to "reward" of better health	External regulation
27	Kupunguza unywaji wa pombe ni mchakato mgumu na kutakuwa na vipingamizi njiani. Lakini usikate tamaa – kumbuka umetoka mbali!	Decreasing drinking is a hard process and there are going to be obstacles along the way. But don’t give up-look how far you have already come!	Identified Regulation	Goal oriented
28	Jambo la muhimu zaidi ni kusonga mbele! Jifunze kutabiri hali ambazo zinakuweka hatarini na uziepuke.	The most important thing is to keep going! Learn to predict situations that put you at risk and avoid them.	Identified Regulation	Goal oriented
29	Ikiwa utakunywa pombe, tafuta rafiki wa kukusaidia kukaa salama katika unywaji wako.	If you are going to drink alcohol, find a buddy to help you stay within safe limits and hold you accountable.	Identified Regulation	Goal oriented...?

## Sheet: Motivation Analysis Summary
SDT Construct	Construct theme/category	# of SMS
External	Reward/Punishment	3
Introjected	Feeling	8
Identified	Goal	15
Integrated	Values	2
Intrinsic	Pure desire/fun	1
